# Supplementary material for: Spatiotemporal diversity and community structure of cyanobacteria and associated bacteria in the large shallow subtropical Lake Okeechobee (Florida, United States)
Source: Front Microbiol. 2023 Aug 30;14:1219261. doi: 10.3389/fmicb.2023.1219261 (PMC10499181; doi:10.3389/fmicb.2023.1219261)
Supplement: Supplementary file 1 [file Data_Sheet_1.CSV]

Sample	Outing	Location	Limitation	Site	Photic_Depth	Temp	DO.	DO_mgL	pH	Conductivity_SPC	Salinity_PPT	Turbidity_FNU	NO3_mgL	NH3_mgL	NO2_mgL	NOx_mgL	TN_mgL	TRP_mgL	OP_mgL	TP_mgL	MCLR_ugL	MCRR_ugL	Nodularin_811_ugL	Al_mgL	Ca_mgL	Cu_mgL	Fe_mgL	K_mgL	Mg_mgL	Mn_mgL	Na_mgL	Zn_mgL	Season	Depth_m	DIN	DIN_DIP
LO19-232-1	1	1	N	Clewiston	1.68	29.88	32.3	2.45	7.19	448.7	0.22	NA	0.449	0.022	0.075	0.524	2.535	0.092	NA	0.116	0	0	0	0.05	49.96	0.02	0.29	6.41	7.81	0.03	39.05	0.02	Wet	4.001828711	0.546	5.934782608695652
LO19-260-1	2	1	Co	Clewiston	2.1	30.6	98	7.33	8.04	915	0.2	NA	0.05	0	0.036	0.086	0.38	0.293	NA	0.06	0	0	0	0.04	40.05	0.02	0.05	6.66	10.66	0.02	32.25	0.02	Wet	4.230417556	0.086	0.2935153583617747
LO19-296-1	3	1	Co	Clewiston	1.4	28.3	54	4.2	7.45	441.7	0.23	20.6	0.156	0.285	0.026	0.182	0.863	0.077	0.125	0.105	0.151234386	0	0	0	52.59	0	0.01	4.33	10.15	0	27.79	0.01	Wet	4.111551356	0.46699999999999997	6.064935064935065
LO19-337-1	4	1	Co	Clewiston	1.12	20.73	84.4	7.5	7.97	411.9	0.2	17.66	0.035	0.068	0.008	0.043	0	0.077	0	0.085	NA	NA	NA	0.05	49.96	0.02	0.29	6.41	7.81	0.03	39.05	0.02	Dry	3.971350198	0.111	1.4415584415584417
LO20-14-1	5	1	Co	Clewiston	1.26	23.6	95.9	8.11	7.95	421.3	0.2	10.8	0.191	0.083	0	0.191	0	0.018	0	0.041	0.05882699	0	0	0.02	47.76	0.02	0.02	7.01	12.14	0.01	32.92	0.03	Dry	3.971350198	0.274	15.222222222222225
LO20-50-1	6	1	Co	Clewiston	1.4	25.1	91.3	7.52	7.89	427.4	0.2	8.48	0.076	0.005	0	0.076	1.799	0.047	0.022	0.37	0.122458184	0	0.676671875	0.02	48.78	0.02	0.01	7.12	12.31	0.01	36.53	0.02	Dry	3.92868028	0.081	1.723404255319149
LO20-97-1	7	1	Co	Clewiston	1.12	26.6	NA	NA	7.66	NA	0.23	NA	0.117	0	0.005	0.122	2.114	0.041	0.021	0.589	0.191432829	0	0	0.02	49.64	0.02	0.01	7.58	12.43	0.01	41.33	0.01	Dry	3.535507467	0.122	2.975609756097561
LO20-160-1	8	1	Co	Clewiston	2.24	30.48	76.9	5.76	7.48	583	0.28	6.67	0.52	0.046	0.068	0.588	2.807	0.019	0	0.315	0.6	0.6	0	0	62.43	0	0.03	8.85	10.66	0	31.47	0	Wet	3.675708625	0.634	33.36842105263158
LO20-196-1	9	1	N	Clewiston	2.1	32.04	106.7	7.78	7.96	477.1	0.23	4.31	0.059	0	0.002	0.061	0.942	0.712	1.523	0.838	0	0	0	0.05	53.22	0	0	8.48	9.64	0	28.36	0	Wet	3.83114904	0.061	0.08567415730337079
LO19-232-2	1	2	N	Moore Haven	0.7	30.68	23	1.72	7.12	420	0.21	NA	0.567	0	0.067	0.634	1.463	0.13	NA	0.16	0.07186697	0	0	0.05	54.52	0.02	0.67	6.75	7.73	0.04	35.2	0.01	Wet	4.001828711	0.634	4.8769230769230765
LO19-260-2	2	2	N	Moore Haven	3.22	30.4	63	4.73	7.49	971	0.1	NA	0.029	0	0.037	0.066	0.328	0.291	NA	0.093	0	0	0	0.03	45.12	0.02	0.15	8.01	10.96	0.03	31.86	0.02	Wet	4.230417556	0.066	0.22680412371134023
LO19-296-2	3	2	N	Moore Haven	0.084	28.3	55.4	4.31	7.28	279.7	0.12	11.1	0.117	0.16	0.037	0.154	1.202	0.087	0.138	0.89	0	0	0	0.01	30.34	0	0.33	0.56	6.78	0	19	0.01	Wet	4.111551356	0.314	3.609195402298851
LO19-337-2	4	2	Co	Moore Haven	1.12	21.39	80.7	7.13	8.02	410.7	0.2	16.6	0.019	0.024	0.006	0.025	0	0.008	0	0.007	NA	NA	NA	0.05	54.52	0.02	0.67	6.75	7.73	0.04	35.2	0.01	Dry	3.971350198	0.049	6.125
LO20-14-2	5	2	Co	Moore Haven	1.68	22.9	87.3	7.44	7.66	388.7	0.19	5.77	0.049	0.048	0	0.049	0	0	0	0.044	0	0	0	0.03	39.39	0.02	0.05	7.49	10.71	0.01	29.68	0.01	Dry	3.971350198	0.097	3.609195402298851
LO20-50-2	6	2	N	Moore Haven	1.96	24.55	95.9	7.97	8.02	405.6	0.19	3.88	0.04	0	0	0.04	1.849	0.05	0	0.343	0	0	0	0.03	40.64	0.02	0.05	9.37	11.61	0.01	36.4	0.01	Dry	3.92868028	0.04	0.7999999999999999
LO20-97-2	7	2	Co	Moore Haven	1.26	25.5	NA	NA	7.56	NA	0.23	NA	0.159	0	0.011	0.17	2.073	0.007	0	0.479	0	0	0	0.03	50.98	0.02	0.03	8.02	13.29	0.01	42.79	0.03	Dry	3.535507467	0.17	24.28571428571429
LO20-160-2	8	2	P	Moore Haven	2.1	29.46	42.6	3.25	7.17	468.7	0.22	2.38	0.096	0	0.011	0.107	2.507	0.006	0	1.329	0.6	0	0	0.01	55.3	0	0.2	7.01	8.06	0.01	22.4	0	Wet	3.675708625	0.107	17.833333333333332
LO20-196-2	9	2	Co	Moore Haven	1.4	31.4	46.7	3.21	7.38	416.8	0.2	2.52	0.147	0.115	0.031	0.178	0.735	0	0	0.829	0	0	0	0.01	41.4	0	0.4	5.21	7.69	0	22.76	0	Wet	3.83114904	0.293	3.609195402298851
LO20-245-2	10	2	Co	Moore Haven	1.12	31.33	24.8	1.83	7.15	296.2	0.14	0.84	0.063	0.092	0.012	0.075	0.983	0	0.1	0.141	0	0	0	0.02	30.81	0	0.32	5.54	6.3	0.01	23.3	0	Wet	4.373666565	0.16699999999999998	3.609195402298851
LO19-232-3	1	3	Co	South Lake	0.84	29.8	99.5	7.54	8.31	395	0.2	NA	0.035	0	0.034	0.069	0.272	0.038	NA	0.065	0	0	0	0.05	27.56	0.02	0.06	5.16	7.44	0.01	26.76	0.01	Wet	4.001828711	0.069	1.8157894736842106
LO19-260-3	2	3	Co	South Lake	0.7	29.2	26	1.99	8.1	809	0.17	NA	0.126	0.126	0.126	0.252	0.126	0.126	0.126	0.126	0	0	0	0.03	45.12	0.02	0.15	8.01	10.96	0.03	31.86	0.02	Wet	4.230417556	0.378	3
LO19-296-3	3	3	Co	South Lake	1.4	27.9	92.2	7.23	8.11	390	0.16	55.5	0.272	0.141	0	0.272	0.784	0.114	0.132	0.108	0	0	0	0	42.45	0	0	2.33	9.21	0	25.38	0.01	Wet	4.111551356	0.41300000000000003	3.62280701754386
LO19-337-3	4	3	Co	South Lake	0.56	18	93	8.64	8.12	382	0.18	59.8	0.268	0.044	0.011	0.279	0	0.079	0.018	0.071	NA	NA	NA	0.05	27.56	0.02	0.06	5.16	7.44	0.01	26.76	0.01	Dry	3.971350198	0.323	4.088607594936709
LO20-14-3	5	3	Co	South Lake	1.12	22.3	104.2	9.04	8.19	403.9	0.19	16.5	0.268	0.027	0	0.268	0	0.052	0.015	0.07	0	0	0	0.03	44.55	0.02	0.02	6.31	11.2	0.01	29.36	0.02	Dry	3.971350198	0.29500000000000004	5.673076923076924
LO20-50-3	6	3	Co	South Lake	0.7	23.7	17.7	8.25	8.11	399.8	0.19	22.06	0.487	0	0	0.487	1.887	0.132	0.027	0.538	0	0	0	0.02	44.38	0.02	0.01	6.77	11.19	0.01	31.88	0.01	Dry	3.92868028	0.487	3.689393939393939
LO20-97-3	7	3	Co	South Lake	0.56	24.9	NA	NA	7.94	NA	0.02	NA	0.441	0	0.006	0.447	1.97	0.09	0.058	0.61	0	0	0	0.02	48.15	0.02	0.01	7.36	11.96	0.01	34.44	0.02	Dry	3.535507467	0.447	4.966666666666667
LO20-160-3	8	3	N	South Lake	1.12	28.7	98.2	7.58	8.14	432.8	0.21	22.4	0.39	0	0.002	0.392	1.656	0.055	0.01	0.366	0	0	0	0	44.53	0	0.05	5.86	9.46	0	24.95	0	Wet	3.675708625	0.392	7.127272727272728
LO20-196-3	9	3	Co	South Lake	3.36	30.14	109.3	8.23	8.61	415	0.2	4.86	0	0	0	0	0.798	1.22	1.637	0.787	0	0	0	0.01	32.36	0	0.1	4.66	7.62	0	18.89	0	Wet	3.83114904	0	0
LO19-232-4	1	4	Co	Eagle Bay	0.84	34.7	119.8	8.36	7.86	213.9	0.08	NA	0.027	0	0.039	0.066	0.663	0.057	NA	0.11	0.3860031	0	1.1127493	0.06	18.93	0.02	0.29	3.99	5.73	0.02	17.84	0.01	Wet	4.001828711	0.066	1.1578947368421053
LO19-260-4	2	4	Co	Eagle Bay	1.26	30.1	60.7	4.58	7.04	423.6	0.2	NA	0.042	0.042	0.042	0.084	0.042	0.042	0.042	0.042	0	0	0	0.2	44.22	0.02	0.55	6.44	12.14	0.03	27.93	0.06	Wet	4.230417556	0.126	3
LO19-337-4	4	4	Co	Eagle Bay	1.68	20.1	95.9	8.7	7.89	325.9	0.16	8.7	0	0.007	0.003	0.003	0	0.032	0	0.035	NA	NA	NA	0.06	18.93	0.02	0.29	3.99	5.73	0.02	17.84	0.01	Dry	3.971350198	0.01	0.3125
LO20-14-4	5	4	Co	Eagle Bay	1.26	25.3	94.1	7.72	7.51	375.3	0.18	13.14	0.004	0.02	0	0.004	0	0.019	0	0.059	0	0	0	0.03	40.17	0.02	0.04	6.6	10.26	0.02	29.31	0.01	Dry	3.971350198	0.024	1.2631578947368423
LO20-50-4	6	4	Co	Eagle Bay	1.26	27.3	93.1	7.37	7.41	311.6	0.15	9.21	0.039	0	0	0.039	1.913	0.104	0	0.516	0.310606506	0	1.12338534	0.03	33.28	0.02	0.06	5.82	8.8	0.02	26.01	0.01	Dry	3.92868028	0.039	0.375
LO20-97-4	7	4	Co	Eagle Bay	1.12	31.2	NA	NA	7.72	NA	0.18	NA	0	0	0.005	0.005	2.096	0.026	0.01	0.527	0	0	0.843285623	0.03	39.97	0.02	0.02	5.81	10.12	0.01	29.25	0.02	Dry	3.535507467	0.005	0.19230769230769232
LO20-160-4	8	4	Co	Eagle Bay	1.12	34.1	154.6	10.9	8.61	306.4	0.14	7.64	0.036	0	0	0.036	1.813	0	0	0.169	0	0	0	0.01	28.77	0	0	4.68	6.9	0	16.03	0	Wet	3.675708625	0.036	3.609195402298851
LO20-196-4	9	4	Co	Eagle Bay	0.98	34.4	130	9.12	8.28	309.7	0.14	7.56	0.031	0	0	0.031	1	0	0	0.845	0	0	0	0	42.88	0	0	5.91	9.63	0	26.16	0	Wet	3.83114904	0.031	3.609195402298851
LO20-245-4	10	4	Co	Eagle Bay	1.12	32.5	71.4	5.17	7.19	218.2	0.1	3.3	0.01	0	0	0.01	1.025	0.07	0.104	0.183	0	0	0	0	21.16	0	0.13	5.3	5.07	0	14.03	0	Wet	4.373666565	0.01	0.14285714285714285
LO19-232-5	1	5	Co	Kissimmee Mouth	1.12	31.1	37.4	2.77	6.48	181.9	0.06	NA	0.029	0	0.04	0.069	0.639	0.035	NA	0.114	0	0	0	0.07	13.9	0.02	0.28	4.05	5.11	0.03	16.28	0.01	Wet	4.001828711	0.069	1.9714285714285713
LO19-260-5	2	5	Co	Kissimmee Mouth	1.54	29.45	49	3.74	7.08	345.3	0.16	NA	0.069	0.069	0.069	0.138	0.069	0.069	0.069	0.069	0	0	0	NA	NA	NA	NA	NA	NA	NA	NA	NA	Wet	4.230417556	0.20700000000000002	3
LO19-296-5	3	5	Co	Kissimmee Mouth	1.96	29	63.6	4.89	7.13	2101	0.1	6.7	0.289	0.137	0	0.289	0.732	0.074	0.128	0.073	0	0	0.751710935	0.01	20.79	0	0.22	-0.84	4.07	0	14.08	0.01	Wet	4.111551356	0.426	5.756756756756757
LO19-337-5	4	5	Co	Kissimmee Mouth	2.24	21.2	83.5	7.35	7.57	241.4	0.11	5.2	0.309	0.025	0.004	0.313	0	0.034	0	0.003	NA	NA	NA	0.07	13.9	0.02	0.28	4.05	5.11	0.03	16.28	0.01	Dry	3.971350198	0.338	9.941176470588236
LO20-14-5	5	5	Co	Kissimmee Mouth	1.96	23.2	105.1	9.02	7.66	248.7	0.12	4.9	0.054	0.021	0	0.054	0	0.001	0	0.036	0	0	0	0.03	22.73	0.02	0.06	5.12	7.2	0.01	20.61	0.01	Dry	3.971350198	0.075	75
LO20-50-5	6	5	Co	Kissimmee Mouth	1.96	24.6	111.9	9.3	7.62	190.4	0.09	4.06	0.037	0	0	0.037	1.751	0.05	0.405	0.425	0	0	0	0.05	17.68	0.02	0.07	4.8	5.75	0.01	18.94	0.18	Dry	3.92868028	0.037	0.7399999999999999
LO20-97-5	7	5	Co	Kissimmee Mouth	1.68	29.8	NA	NA	7.84	NA	0.06	NA	0.407	0	0.009	0.416	1.859	0.013	0	0.422	0.044218287	0	0.152938846	0.04	19.67	0.02	0.07	3.97	5.64	0.01	21.58	0.02	Dry	3.535507467	0.416	32
LO20-160-5	8	5	Co	Kissimmee Mouth	1.12	30.94	107.7	8	7.14	264.9	0.12	4.66	0.241	0	0	0.241	2.178	0	0	0.57	0	0	0	NA	NA	NA	NA	NA	NA	NA	NA	NA	Wet	3.675708625	0.241	3.609195402298851
LO20-196-5	9	5	Co	Kissimmee Mouth	1.26	32.15	79.7	5.83	7.02	194.7	0.09	2.95	0.024	0	0	0.024	0.934	1.254	1.808	0.775	0	0	0	0.02	18.15	0	0.15	4.07	4.93	0	11.8	0	Wet	3.83114904	0.024	0.019138755980861243
LO20-245-5	10	5	Co	Kissimmee Mouth	1.68	31.37	48.9	3.61	6.76	165.9	0.08	2.08	0.01	0	0	0.01	0.855	0.157	1.045	0.07	0	0	0	0.02	15.16	0	0.16	3.43	3.66	0	15.06	0	Wet	4.373666565	0.01	0.06369426751592357
LO19-232-10	1	10	N	Port Mayaca	1.26	31.87	100.7	7.37	7.91	468.9	0.23	NA	0.144	0	0.042	0.186	0.622	0.065	NA	0.127	NA	NA	NA	0.02	49.07	0.02	0.02	6.88	9.99	0.01	36.69	0.01	Wet	4.001828711	0.186	2.8615384615384616
LO19-260-10	2	10	N	Port Mayaca	0.7	30.51	96.5	7.23	8.05	897	0.18	NA	0.267	0	0.036	0.303	0.241	0.298	NA	0.053	0	0	0	NA	NA	NA	NA	NA	NA	NA	NA	NA	Wet	4.230417556	0.303	1.016778523489933
LO19-296-10	3	10	N	Port Mayaca	0.7	29.35	92.4	7.06	7.98	512	0.26	66.95	0.356	0.154	0	0.356	1.288	0.157	0.069	0.129	0	0	0	0	58.46	0	0.03	4.27	10.2	0	56.23	0.04	Wet	4.111551356	0.51	3.248407643312102
LO19-337-10	4	10	N	Port Mayaca	0.42	20.38	91	8.2	8.02	394.9	0.19	75.93	0.513	0.07	0.023	0.536	0	0.126	0.027	0.128	NA	NA	NA	0.02	49.07	0.02	0.02	6.88	9.99	0.01	36.69	0.01	Dry	3.971350198	0.6060000000000001	4.80952380952381
LO20-14-10	5	10	Co	Port Mayaca	0.7	24.9	102.2	8.5	8.07	428.7	0.2	43.18	0.452	0.077	0.006	0.458	0	0.128	0.042	0.117	0	0	0	0.02	46.87	0.02	0.01	8.37	11.06	0.01	53.86	0.01	Dry	3.971350198	0.535	4.1796875
LO20-50-10	6	10	N	Port Mayaca	0.56	27.03	11.3	8.87	8.28	441.8	0.21	29.88	0.46	0.044	0	0.46	1.834	0.15	0.078	0.472	0	0	0	0.02	49.21	0.02	0.01	6.79	11.07	0.01	36.46	0.01	Dry	3.92868028	0.504	3.3600000000000003
LO20-97-10	7	10	N	Port Mayaca	0.56	29.3	NA	NA	7.33	NA	0.23	NA	0.405	0	0.016	0.421	2.213	0.115	0.045	0.696	0	0	0.256585173	0.04	48.03	0.02	0.03	7.63	12.02	0.01	44.94	0.03	Dry	3.535507467	0.421	3.660869565217391
LO20-160-10	8	10	N	Port Mayaca	1.4	31	64.1	4.76	7.24	420.3	0.2	7.07	0.095	0	0.008	0.103	1.858	0.387	0.346	0.418	0.6	0	0	0.02	44.45	0	0.21	5.62	6.16	0.02	25.06	0	Wet	3.675708625	0.103	0.2661498708010336
LO20-196-10	9	10	N	Port Mayaca	0.7	33.8	93.1	6.58	7.69	320.6	0.15	8.18	0.163	0	0.055	0.218	0.844	0	0	0.784	0	0	0	0	75.55	0	0.06	7.18	10.03	0.01	56.27	0	Wet	3.83114904	0.218	3.609195402298851
LO20-245-10	10	10	Co	Port Mayaca	1.96	33.12	73	5.23	7.71	333.6	0.16	7.83	0.089	0.056	0	0.089	0.882	0.12	0.101	0.081	0	0	0	0.01	83.96	0.01	0.02	4.92	6.7	0	28.77	0.02	Wet	4.373666565	0.145	1.2083333333333333
